# Supplementary material for: Sex Differences in Mouse Cardiac Electrophysiology Revealed by Simultaneous Imaging of Excitation-Contraction Coupling
Source: J Cardiovasc Dev Dis. 2023 Nov 29;10(12):479. doi: 10.3390/jcdd10120479 (PMC10743987; doi:10.3390/jcdd10120479)
Supplement: Supplementary file 1 [file jcdd-10-00479-s001.zip]

Archive with 2 entries (2 files):
- methods buffers.pdf
- Supplmental figures JCDD Emerson.pdf
